# Supplementary material for: Bacteria-targeted fluorescence imaging of extracted osteosynthesis devices for rapid visualization of fracture-related infections
Source: Eur J Nucl Med Mol Imaging. 2022 Jan 26;49(7):2276–89. doi: 10.1007/s00259-022-05695-y (PMC9165280; doi:10.1007/s00259-022-05695-y)
Supplement: Supplementary file 1 — Supplementary file1 (XLSX 12 KB) [file 259_2022_5695_MOESM1_ESM.xlsx]

## Sheet: Blad1
Supplementary Table S1. Results from routine microbiological culturing of the non-imaged half of extracted osteosynthesis devices and interpretation by the medical expert team
patient	specification cultured material	microorganism	growth density	interpretation	comment
1	tibia pen, not sonicated	Streptococcus anginosus group	low, 1+	true	patient was on antibiotics during surgery, explaining the low culture yield
	probably screws, sonicated	Streptococcus anginosus group	1 cfu + liquid culture	true
2	lumbal fixation device, sonicated	Staphylococcus aureus	1 cfu + liquid culture	uncertain	patient had decubitus wound near the device, culture meaning uncertain
		Corynebacterium striatum	liquid culture	uncertain
		Kocuria rhizophila	1 cfu + liquid culture	uncertain
		Corynebacterium tuberculostearicum	1 cfu + liquid culture	uncertain
3	plate and screws, sonicated	Staphylococcus epidermidis	liquid culture	true	tissue culture also showed S. aureus, S. epidermidis, and Enterobacter cloacae
4	plate and screws, sonicated	Citrobacter koseri	3 cfu	true	patient was on antibiotics during, surgery explaining the low culture yield
		Corynebacterium jeikeium	1 cfu	true
		Corynebacterium aurimucosum	1 cfu	true
		Dermabacter hominis	1 cfu + liquid culture	true
		Acinetobacter radioresistens	liquid culture	true
		Staphylococcus haemolyticus	liquid culture	true
5	screw, sonicated	Cutibacterium acnes	liquid culture	true
6	screw, not sonicated	no growth	-	-
7	plate and screws, sonicated	Staphylococcus aureus	1 cfu + liquid culture	true	patient was on antibiotics during surgery, explaining the low culture yield
		Staphylococcus epidermidis	liquid culture	uncertain
8	plate and screws, sonicated	Staphylococcus aureus	55 cfu + liquid culture	true
		Enterococcus faecalis	liquid culture	true
9	k-wires, sonicated	no growth	-	-
10	screw, sonicated	no growth	-	-
11	plate and screws, sonicated	Staphylococcus aureus	2 cfu + liquid culture	true	patient was on antibiotics during surgery, explaining the low culture yield
12	tibiaplate large, fibulaplate small, both sonicated	Staphylococus epidermidis	liquid culture	true	patient was on many antibiotics prior to surgery and possibly during surgery, explaining the low culture yield
		Enterococcus faecalis	liquid culture	true
		Staphylococcus capitis	liquid culture	true
13	screws, sonicated	Staphylococcus aureus	>400 cfu + liquid culture	true
